# Supplementary material for: Efficacy of a low dose fipronil bait against blacklegged tick (Ixodes scapularis) larvae feeding on white-footed mice (Peromyscus leucopus) under laboratory conditions
Source: Parasit Vectors. 2020 Jul 31;13:391. doi: 10.1186/s13071-020-04258-0 (PMC7395346; doi:10.1186/s13071-020-04258-0)
Supplement: Supplementary file 1 — Additional file 1: Table S1. Study schedule providing the specific timing of acclimation, exposure, post-exposure, tick attachment, and post-tick attachment for each test group. [file 13071_2020_4258_MOESM1_ESM.xlsx]

## Sheet: Table S1
									Addition file 1: Table S1. Study schedule providing the specific timing of acclimation, exposure, post-exposure, tick attachment, and post-tick attachment for each test group.
Date	TD1 and CD1					TD9 and CD9					TD15 and CD15
	Acclim	Exp	Post-Exp	Tick	Post-Tick	Acclim	Exp	Post-Exp	Tick	Post-Tick	Acclim	Exp	Post-Exp	Tick	Post-Tick
2020-05-10	Day-0					Day-0					Day-0
2020-05-11	Day-1					Day-1					Day-1
2020-05-12	Day-2					Day-2					Day-2
2020-05-13	Day-3					Day-3					Day-3
2020-05-14	Day-4					Day-4					Day-4
2020-05-15	Day-5					Day-5					Day-5
2020-05-16	Day-6					Day-6					Day-6
2020-05-17	Day-7	Day-0				Day-7	Day-0				Day-7	Day-0
2020-05-18		Day-1					Day-1					Day-1
2020-05-19		Day-2	Day-0				Day-2	Day-0				Day-2	Day-0
2020-05-20			Day-1	X	Day-0			Day-1					Day-1
2020-05-21			Day-2		Day-1			Day-2					Day-2
2020-05-22			Day-3		Day-2			Day-3					Day-3
2020-05-23			Day-4		Day-3			Day-4					Day-4
2020-05-24			Day-5		Day-4			Day-5					Day-5
2020-05-25			Day-6					Day-6					Day-6
2020-05-26			Day-7					Day-7					Day-7
2020-05-27			Day-8					Day-8					Day-8
2020-05-28			Day-9					Day-9	X	Day-0			Day-9
2020-05-29			Day-10					Day-10		Day-1			Day-10
2020-05-30			Day-11					Day-11		Day-2			Day-11
2020-05-31			Day-12					Day-12		Day-3			Day-12
2020-06-01			Day-13					Day-13		Day-4			Day-13
2020-06-02			Day-14					Day-14					Day-14
2020-06-03			Day-15					Day-15					Day-15	X	Day-0
2020-06-04			Day-16					Day-16					Day-16		Day-1
2020-06-05			Day-17					Day-17					Day-17		Day-2
2020-06-06			Day-18					Day-18					Day-18		Day-3
2020-06-07			Day-19					Day-19					Day-19		Day-4
	X Indicates tick attachment
